# Supplementary material for: Effects of ursolic acid on sub-lesional muscle pathology in a contusion model of spinal cord injury
Source: PLoS One. 2018 Aug 29;13(8):e0203042. doi: 10.1371/journal.pone.0203042 (PMC6114926; doi:10.1371/journal.pone.0203042)
Supplement: S1 Table — Shown are normalized relative intensities corresponding to chemiluminescence protein detection from immunoblots targeting the phosphorylated forms of PI3K, AKT, mTOR, and S6K. Groups include sham vs. SCI (1-, 2-, and 4-weeks), and SCI at the same timepoints with UA treatment. (XLSX) [file pone.0203042.s001.xlsx]

## Sheet: Chemiluminescence
No Treatment		UA Treatment
Phospho PI3K	Norm. Vol. (Int)	Phospho PI3K	Norm. Vol. (Int)
Sham Sample 1	9984044	Sham Sample 1	1349818
Sham Sample 2	9839256	Sham Sample 2	1440408
Sham Sample 3	9839256	Sham Sample 3	1204871
Sham Sample 4	998380	Sham Sample 4	1260145
Sham Sample 5	914024	Sham Sample 5	1356767
Sham Sample 6	991660	Sham Sample 6	1254198
SCI 1 week sample 1	2509947	SCI 1 week sample 1	1129910
SCI 1 week sample 2	1359209	SCI 1 week sample 2	1374906
SCI 1 week sample 3	1461552	SCI 1 week sample 3	1319265
SCI 1 week sample 4	727328	SCI 1 week sample 4	1279547
SCI 1 week sample 5	722364	SCI 1 week sample 5	1371288
SCI 1 week sample 6	727684	SCI 1 week sample 6	1188879
SCI 2 weeks Sample 1	784792	SCI 2 weeks Sample 1	985472
SCI 2 weeks Sample 2	603151	SCI 2 weeks Sample 2	1090586
SCI 2 weeks Sample 3	572650	SCI 2 weeks Sample 3	889850
SCI 2 weeks Sample 4	717840	SCI 2 weeks Sample 4	989552
SCI 2 weeks Sample 5	700016	SCI 2 weeks Sample 5	1035896
SCI 2 weeks Sample 6	571000	SCI 2 weeks Sample 6	962237
SCI 4 weeks Sample 1	591902	SCI 4 weeks Sample 1	397167
SCI 4 weeks Sample 2	500502	SCI 4 weeks Sample 2	269619
SCI 4 weeks Sample 3	311400	SCI 4 weeks Sample 3	279721
SCI 4 weeks Sample 4	540604	SCI 4 weeks Sample 4	375529
SCI 4 weeks Sample 5	514892	SCI 4 weeks Sample 5	302182
SCI 4 weeks Sample 6	508036	SCI 4 weeks Sample 6	293950
Phospho AKT	Norm. Vol. (Int)	Phospho AKT	Norm. Vol. (Int)
Sham Sample 1	10984044	Sham Sample 1	1535472
Sham Sample 2	12371408	Sham Sample 2	2040896
Sham Sample 3	10275501	Sham Sample 3	1030916
Sham Sample 4	7993212	Sham Sample 4	1344622
Sham Sample 5	7924932	Sham Sample 5	1505229
Sham Sample 6	7852316	Sham Sample 6	1119907
SCI 1 week sample 1	8331348	SCI 1 week sample 1	1272157
SCI 1 week sample 2	6371408	SCI 1 week sample 2	1334873
SCI 1 week sample 3	7837685	SCI 1 week sample 3	1066183
SCI 1 week sample 4	4907144	SCI 1 week sample 4	1140385
SCI 1 week sample 5	4286212	SCI 1 week sample 5	1102015
SCI 1 week sample 6	4147080	SCI 1 week sample 6	1217729
SCI 2 weeks Sample 1	973136	SCI 2 weeks Sample 1	1136782
SCI 2 weeks Sample 2	858374	SCI 2 weeks Sample 2	835400
SCI 2 weeks Sample 3	820023	SCI 2 weeks Sample 3	894811
SCI 2 weeks Sample 4	4432932	SCI 2 weeks Sample 4	977576
SCI 2 weeks Sample 5	4432568	SCI 2 weeks Sample 5	976564
SCI 2 weeks Sample 6	4280304	SCI 2 weeks Sample 6	1124153
SCI 4 weeks Sample 1	624436	SCI 4 weeks Sample 1	635113
SCI 4 weeks Sample 2	528424	SCI 4 weeks Sample 2	436369
SCI 4 weeks Sample 3	329959	SCI 4 weeks Sample 3	556701
SCI 4 weeks Sample 4	3912972	SCI 4 weeks Sample 4	572582
SCI 4 weeks Sample 5	2946296	SCI 4 weeks Sample 5	443024
SCI 4 weeks Sample 6	2979932	SCI 4 weeks Sample 6	526962
Phospho mTOR	Norm. Vol. (Int)	Phospho mTOR	Norm. Vol. (Int)
Sham Sample 1	9839256	Sham Sample 1	1475275
Sham Sample 2	8974788	Sham Sample 2	1524110
Sham Sample 3	11274819	Sham Sample 3	1144350
Sham Sample 4	10847927	Sham Sample 4	1421707
Sham Sample 5	9876991	Sham Sample 5	1389049
Sham Sample 6	10197864	Sham Sample 6	1332202
SCI 1 week sample 1	7980209	SCI 1 week sample 1	1045304
SCI 1 week sample 2	7879596	SCI 1 week sample 2	1323585
SCI 1 week sample 3	7307768	SCI 1 week sample 3	1149579
SCI 1 week sample 4	7562812	SCI 1 week sample 4	1167646
SCI 1 week sample 5	7757624	SCI 1 week sample 5	1188326
SCI 1 week sample 6	7891741	SCI 1 week sample 6	1213426
SCI 2 weeks Sample 1	6080459	SCI 2 weeks Sample 1	954908
SCI 2 weeks Sample 2	6292650	SCI 2 weeks Sample 2	1059888
SCI 2 weeks Sample 3	5630909	SCI 2 weeks Sample 3	1019590
SCI 2 weeks Sample 4	5150877	SCI 2 weeks Sample 4	982450
SCI 2 weeks Sample 5	6453782	SCI 2 weeks Sample 5	970995
SCI 2 weeks Sample 6	6000511	SCI 2 weeks Sample 6	1018545
SCI 4 weeks Sample 1	6826121	SCI 4 weeks Sample 1	396174
SCI 4 weeks Sample 2	5309774	SCI 4 weeks Sample 2	256455
SCI 4 weeks Sample 3	4958745	SCI 4 weeks Sample 3	354747
SCI 4 weeks Sample 4	5033786	SCI 4 weeks Sample 4	262968
SCI 4 weeks Sample 5	5646114	SCI 4 weeks Sample 5	350261
SCI 4 weeks Sample 6	4817612	SCI 4 weeks Sample 6	336735
Phospho S6K	Norm. Vol. (Int)	Phospho S6K	Norm. Vol. (Int)
Sham Sample 1	4832487	Sham Sample 1	1506550
Sham Sample 2	1877942	Sham Sample 2	1570610
Sham Sample 3	985425	Sham Sample 3	1077584
Sham Sample 4	1232580	Sham Sample 4	1365501
Sham Sample 5	934020	Sham Sample 5	1520339
Sham Sample 6	825520	Sham Sample 6	1174561
SCI 1 week sample 1	571134	SCI 1 week sample 1	960373
SCI 1 week sample 2	611150	SCI 1 week sample 2	1273945
SCI 1 week sample 3	389254	SCI 1 week sample 3	1077815
SCI 1 week sample 4	646176	SCI 1 week sample 4	1032545
SCI 1 week sample 5	614928	SCI 1 week sample 5	1178278
SCI 1 week sample 6	544752	SCI 1 week sample 6	1139536
SCI 2 weeks Sample 1	573782	SCI 2 weeks Sample 1	1104435
SCI 2 weeks Sample 2	596990	SCI 2 weeks Sample 2	1051185
SCI 2 weeks Sample 3	408280	SCI 2 weeks Sample 3	875424
SCI 2 weeks Sample 4	606852	SCI 2 weeks Sample 4	943643
SCI 2 weeks Sample 5	641284	SCI 2 weeks Sample 5	1040542
SCI 2 weeks Sample 6	640492	SCI 2 weeks Sample 6	921687
SCI 4 weeks Sample 1	480467	SCI 4 weeks Sample 1	368177
SCI 4 weeks Sample 2	515887	SCI 4 weeks Sample 2	267026
SCI 4 weeks Sample 3	631493	SCI 4 weeks Sample 3	293306
SCI 4 weeks Sample 4	524740	SCI 4 weeks Sample 4	275496
SCI 4 weeks Sample 5	582028	SCI 4 weeks Sample 5	327832
SCI 4 weeks Sample 6	519116	SCI 4 weeks Sample 6	363173
