# Supplementary material for: Effects of ursolic acid on sub-lesional muscle pathology in a contusion model of spinal cord injury
Source: PLoS One. 2018 Aug 29;13(8):e0203042. doi: 10.1371/journal.pone.0203042 (PMC6114926; doi:10.1371/journal.pone.0203042)
Supplement: S2 Table — Shown are CT values for target genes FOXO1, MAFbx, MURF-1, and PSMD11 normalized to Actin (2-ΔΔCt). (XLSX) [file pone.0203042.s002.xlsx]

## Sheet: PCR CT Values
Quantitative PCR
	Average Ct Values:
	ACTIN	FOXO1	MAFbx	MURF-1	PSMD11
Sham	20.12	26.59	24.065	24.635	25.115
	19.58	26.87	24.32	24.645	25.705
	19.205	26.925	24.485	25.195	25.565
SCI 1 Week	17.77	27.615	24.945	25.385	25.22
	17.605	27.675	24.805	25.41	25.945
	17.35	27.695	25.01	25.685	25.945
SCI 1 Week + UA	18.275	27.24	23.575	24.825	25.19
	18.005	27.435	24.055	25.485	25.995
	17.825	27.49	24.83	25.865	26.395
SCI 4 Weeks	19.105	27.03	25.185	25.945	26.28
	18.74	27.135	24.41	25.86	25.715
	18.7	27.205	24.77	26.435	26.37
