# Supplementary material for: Effects of ursolic acid on sub-lesional muscle pathology in a contusion model of spinal cord injury
Source: PLoS One. 2018 Aug 29;13(8):e0203042. doi: 10.1371/journal.pone.0203042 (PMC6114926; doi:10.1371/journal.pone.0203042)
Supplement: S3 Table — A complete list of body mass at baseline and daily for 30 days post-SCI. Groups include sham, SCI, SCI with CO, and SCI with UA. Soleus muscle tissue was harvested at time of necropsy at 1-, 2- and 4-weeks post-SCI and mass was recorded. Groups include sham vs. SCI (1-, 2-, and 4-weeks), and SCI at the same timepoints with UA treatment. (XLSX) [file pone.0203042.s003.xlsx]

## Sheet: Body and Muscle Weight Data
Body Mass (g)
	Day
Sham	0	1	2	3	4	5	6	7	8	9	10	11	12	13	14	15	16	17	18	19	20	21	22	23	24	25	26	27	28	29	30
Sample 1	23	22.2	21.3	21.5	22.8	23.6	24.1	25.1	25.2	21.8	22.4	22.7	22.5	25	24.2	24.2	25	24.6	24.7	24	24	23.9	23.9	23.9	23.5	23	23.5	23.8	22.6	23.6	23.6
Sample 2	22.9	22.5	21.8	22.2	23	23.3	23.4	23.7	23.7	23.9	23.3	24.3	24.7	23	23.3	23.8	23.5	23.7	24.2	23	23.5	24	23.5	22.9	22.6	22.5	23.1	23.1	21.6	23.5	23.6
Sample 3	21.6	20.9	20.2	20.7	21.5	22.1	22.2	23.1	23.4	23.1	23.4	23.1	23.2	23.5	23.3	23.3	23.6	22.9	23.5	23.6	24	25.1	24	23.1	22.5	21.9	22.5	22.6	21.7	22.6	21.9
Sample 4	21.1	20.6	20.2	20.9	21.2	21.5	21.2	21.8	22.6	22.4	22.8	23.3	22.7	22.6	22.8	23.1	23.6	22.3	22.8	22.3	22.4	22.5	22	22	22	21.7	22.4	22.4	22.3	22.5	23
Sample 5	19.3	18.5	18.5	18.9	19.2	19.9	20	20.6	20.9	21.1	21.9	21.6	21.6	20.8	20.8	21.5	21.7	21.6	21.8	21.7	21.5	20.9	21.2	21.6	23	24.4	24.1	24.1	24.5	24.8	23.8
Sample 6	20.3	19.7	19	18.7	18.9	17.7	18	19.4	19.5	21.2	21.7	21.7	22.7	22.6	22.9	22.5	23	23	22	22.5	23	23	23.5	22	23.7	23.8	24.2	24.2	24.7	24.4	24
Sample 7	21.4	20.5	20.5	21	21.5	22	22	22.6	21.9	23.2	22.8	22.6	21.6	21.7	22.3	22.5	22.7	22.2	21.3	21.6	22	22	21.4	21.5	21.6	22.5	22.6	22.5	23.2	25	24.3
Sample 8	19.5	19.3	19.4	19.8	19.8	19.8	20	19.9	20.1	20.5	21	19.8	20.2	20	20.5	20.4	20	20.8	20.1	19.8	19.9	20	19.85	19.7	19.25	18.8	20.7	21	21.3	20.25	20.5
Sample 9	21.5	21.8	21.9	22.5	21.8	22.2	22.3	22.5	22.2	22.4	22.3	22.8	22.7	22.4	22.8	22.9	22.3	23.6	22.3	22.4	22.45	22.5	22.25	22	21.8	21.6	22.7	22.3	21.6	20.5	21.2
Sample 10	20.8	21	20.5	21	20.8	21.1	20.9	21	21.5	21.5	21.3	21.8	21.5	21.5	21.6	21.7	22	22.4	21.6	21.9	21.85	21.8	21.6	21.4	21	20.6	21.5	22	22	20.05	22.4
Sample 11	19.5	19.8	19.2	19.9	20.2	20.2	20.5	19.5	20.3	20.5	21.4	20.9	21	21.1	20.9	20	20	20.7	20.3	20.8	20.4	20	20.25	20.5	20.05	19.6	20.6	21.1	22	19.6	21.3
Sample 12	22.7	22.4	22.3	23	22.6	22.8	22.5	22.6	23.1	23	23	23.5	24	23.3	23.4	23.6	23.5	22.8	23	23.5	23.5	23.5	23.25	23	22.75	22.5	23.1	23.4	21.4	20.6	21.8
Sample 13	20	20.2	20	20.3	20	20	20.4	20.7	21	21.2	21.4	21.2	21.5	21.5	21.6	22	21.4	21.5	21.1	21.2	20.75	20.3	20.5	20.7	20.2	19.7	20.2	20.7	21.5	21.1	22.7
SCI	0	1	2	3	4	5	6	7	8	9	10	11	12	13	14	15	16	17	18	19	20	21	22	23	24	25	26	27	28	29	30
Sample 1	20	18.6	17.8	17	16.5	16.3	16.5	17	17.2	17.6	17.8	17.9	17.6	17.3	17	17.5	17.5	17.5	17.2	17.1	17.55	18	17.8	17.6	18.3	18.1	18.5	18.9	19.7	19.7	19.4
Sample 2	18.1	16.8	15.9	14.6	14.4	14.5	15.3	16.3	16.5	16.8	16.7	17.2	17.7	18	18.2	18.3	18.5	18.4	18.6	18.9	18.95	19	19.05	19.1	19.6	19.7	19.9	20.3	20.9	20.9	20.4
Sample 3	20.2	18.4	16.8	15.7	15.3	15.5	15.3	15	15.8	16.3	16.9	17.7	17.9	17.9	18.4	19	18.5	18.3	18.4	18.2	18.1	18	18.15	18.3	18.8	19.4	19.4	19.2	19.6	19.7	19.78
Sample 4	20.6	18.8	17.7	16.8	16.4	15.5	15.5	16.6	16.3	17	17	17	17.3	17.1	16.9	17.1	17	16.9	17.2	17.1	17.45	17.8	17.3	16.8	18.3	18	18.4	18.6	18.1	18.7	18
Sample 5	19	17.4	16.5	16	15.5	15.4	15	15.1	15.7	16	16.9	16.9	17.3	17	16.6	17.1	16.8	16.6	16.5	16.7	16.95	17.2	17.35	17.5	18.2	17.9	17.8	17.7	18	18	17.8
Sample 6	20	18.5	17.2	17	16.4	16.4	16.1	16.5	17.2	18.1	18.7	18.8	19	18.7	18.5	18.5	19.2	18.8	18.4	18.8	19.2	18.95	18.7	18.8	19	19.4	20	19.8	20.6	21	20.8
Sample 7	19.6	17.7	15.8	15.9	15.8	16.1	16.2	16.7	17.5	18.1	18.8	19.5	19.1	18.8	19.2	19	18.7	18.1	18.2	18.55	18.9	18.9	18.9	19.3	19.4	19.4	19.4	20.2	20.2	21.3	21.3
Sample 8	23.5	21.6	20.3	18.7	17.7	17.1	16	16	15.7	14.8	14.9	16	18.4	18.8	19.8	19.8	20.3	19.9	20.1	20.35	20.6	20.35	20.1	20.6	20.5	20.6	20.5	21.1	22.3	22.4	22.3
Sample 9	22.4	20.5	19.4	19	19	19.5	20.1	20	20.4	20.5	21.1	21.3	20.8	21.1	22.6	22.3	22.3	21.9	21.9	22.25	22.6	22.35	22.1	22.2	22.7	23.2	22.9	22.9	23.3	23.8	24.4
Sample 10	21.4	19.7	17.8	17.5	17.3	17.2	17.6	17.7	18.8	19.2	19.7	19.9	20.1	20	20.3	19.9	20.2	20.6	20.6	20.75	20.9	20.85	20.8	21	21	21.3	21.7	21	22.2	22	21.5
Sample 11	21.8	20.3	18.4	18.2	17.7	18.1	18.8	17.5	17.7	19	19.2	19.5	20.4	20.3	20.5	20.2	20.1	20	20.2	20.8	21.4	20.85	20.3	20.5	20.9	21.5	21.6	21.2	22.7	22.8	22.8
Sample 12	21.2	19.7	17.9	17.3	17	17.8	18.1	19.1	19.5	19	19.1	19.5	19.4	19.2	19.8	19.8	20.1	19.5	19.5	20.1	20.7	20.45	20.2	20.2	20.6	20.9	20.6	21	21.5	21.3	21.2
SCI - CO	0	1	2	3	4	5	6	7	8	9	10	11	12	13	14	15	16	17	18	19	20	21	22	23	24	25	26	27	28	29	30
Sample 1	21.2	20.1	18	17	16.3	16.3	16.9	17.2	17.4	17.1	17.6	17.9	18.6	18.4	18.6	19.2	19.3	19.8	19.8	19.8	19.9	19.9	19.9	19.5	19.4	20.1	20.8	20.8	21	21.2	21.5
Sample 2	20.8	19.6	17.6	16.5	16	15.9	16.1	16.1	16.2	16.7	17.6	18	18.2	18.4	18	18.5	18.8	18.5	18.7	19	19.2	19.3	19.1	19.1	19.5	20	20.4	20.2	20.1	20	20.3
Sample 3	22.3	20.4	19.4	18.9	18.4	18.2	18.4	17.7	18	17.9	17.8	18.5	19.8	20	20.6	20.9	20.8	21.1	20.8	21.3	21.7	21	21.4	21.3	22.2	22.2	22.3	21.9	22.3	22.7	22.7
Sample 4	22.5	20.6	19.1	18.2	17.8	17.7	17.9	17	16.6	16.6	16.7	17.2	17.9	17.4	17.7	18	18.4	18.3	18.5	18.7	18.3	19.3	18.8	18.9	19	20	20.1	20.2	20.3	20.4	20.4
Sample 5	20.6	18.9	17.3	16.4	16.7	16.2	16.4	16.1	17	17.4	17.8	18.7	19.3	19.2	19.9	20.1	21	20.5	20.7	21	21.2	21.3	21.5	21.9	22	22	22	22.3	22.7	22.9	22.9
Sample 6	20.8	18.8	17.6	17	16.6	16.7	16.2	15.8	16.5	16.8	17.2	16.9	17.6	17.6	17.4	17.7	18.3	18.4	18.8	19.3	19	18.5	18.6	18.7	18.9	19.1	19.1	18.9	18.7	18.6	20
SCI - UA	0	1	2	3	4	5	6	7	8	9	10	11	12	13	14	15	16	17	18	19	20	21	22	23	24	25	26	27	28	29	30
Sample 1	20.4	18.3	16.5	16	15.7	16	16.3	17.1	18.2	17.5	18.3	18	19.1	19	19.4	19.3	19.1	18.9	19.3	19.4	19.5	19.4	19.2	19.6	19.4	19.8	20.2	20.6	20.6	20.6	21
Sample 2	20.8	18.6	17	17.1	16.5	16.2	16.1	16.9	17.2	18.2	19.1	19.8	20.2	20	19.9	20.3	20.2	20.9	21.3	21.3	21.3	21.5	21.4	21.9	22	22.3	22.7	22.4	22.4	22.5	21.8
Sample 3	21.4	19.7	18.4	17.7	17.7	18.2	18.8	19.5	19.4	19.9	19.9	20.5	20.1	20.9	21	20.3	20.4	20.2	20.5	20.3	20.5	20	20.2	20	20.2	20.3	20.4	20.3	20.8	21.2	20.8
Sample 4	22.5	20.3	18.4	19.9	18.9	18.4	18.6	17.8	18.5	19	19	19.6	21.2	21.5	21	21.1	21.8	21.1	21.4	21.6	21.4	21.4	21.7	21.9	21.9	21.8	21.9	21.7	21.4	22	22.3
Sample 5	19.4	17.9	16.2	15.3	15.7	16	16.9	16.2	17.2	17.5	17.7	17.8	17.7	17.9	17.9	18.1	17.7	17.7	17.8	18	17.3	17.5	17.5	17.7	18.1	18.6	18.6	18.6	18.5	18.7	18.8
Soleus Muscle Mass (g): Sham Vs. SCI
	Group
	Sham	SCI 1-Week	SCI 2-Weeks	SCI 4-Weeks
Sample 1	0.1415	0.1055	0.089	0.0829
Sample 2	0.1325	0.1103	0.0949	0.0995
Sample 3	0.1365	0.1168	0.0707	0.0725
Sample 4	0.1715	0.1223	0.0981	0.0962
Sample 5	0.1453	0.1145	0.0985	0.0922
Soleus Muscle Mass (g): SCI and Treatment Groups
	Group
	1-week Post-SCI	1-week Post-SCI + CO	1-week Post-SCI + UA	2-weeks Post-SCI	2-week Post-SCI + CO	2-week Post-SCI + UA	4-weeks Post-SCI	4-week Post-SCI + CO	4-week Post-SCI + UA
Sample 1	0.1045	0.09935	0.1303	0.0883	0.1092	0.1234	0.089	0.1043	0.1108
Sample 2	0.1067	0.1043	0.1254	0.0936	0.1055	0.1325	0.0949	0.1013	0.1223
Sample 3	0.09888	0.1013	0.12419	0.095	0.1099	0.1233	0.0707	0.1065	0.1124
Sample 4	0.09897	0.0965	0.12631	0.09945	0.09802	0.122	0.0985	0.0985	0.1126
Sample 5	0.10158	0.0985	0.11603	0.0795	0.09837		0.07935	0.0931	0.1126
Sample 6		0.10931			0.09158			0.1071
