# Supplementary material for: Effects of ursolic acid on sub-lesional muscle pathology in a contusion model of spinal cord injury
Source: PLoS One. 2018 Aug 29;13(8):e0203042. doi: 10.1371/journal.pone.0203042 (PMC6114926; doi:10.1371/journal.pone.0203042)
Supplement: S4 Table — Shown are BMS composite scores for hindlimb locomotor function, rotarod time for motor coordination and balance, and hindlimb grip strength. Values include baseline/pretraining, 1-day, 2- and 4-weeks post-SCI for BMS, and baseline/pretraining, 2- and 4-weeks post-SCI for both rotarod time trial and grip strength. (XLSX) [file pone.0203042.s004.xlsx]

## Sheet: Behavioral Data
Basso Mouse Scale
	Time
Sham	1-Day Post-SCI	2-Weeks Post-SCI	4-Weeks Post-SCI
Sample 1	9	9	9
Sample 2	9	9	9
Sample 3	9	9	9
Sample 4	9	9	9
Sample 5	9	9	9
Sample 6	9	9	9
Sample 7	9	9	9
Sample 8	9	9	9
Sample 9	9	9	9
Sample 10	9	9	9
SCI	1-Day Post-SCI	2-Weeks Post-SCI	4-Weeks Post-SCI
Sample 1	0	5	5
Sample 2	0	3	5
Sample 3	0	2	4
Sample 4	0	2	4
Sample 5	0	3	4
Sample 6	0	3	2
Sample 7	0	4	5
Sample 8	0	5	5
SCI - CO	1-Day Post-SCI	2-Weeks Post-SCI	4-Weeks Post-SCI
Sample 1	0	3	5
Sample 2	0	3	5
Sample 3	0	3	5
Sample 4	0	4	5
Sample 5	0	2	2
Sample 6	0	2	2
Sample 7	0	3	5
Sample 8	1	5	4
Sample 9	0	5	5
SCI - UA	1-Day Post-SCI	2-Weeks Post-SCI	4-Weeks Post-SCI
Sample 1	0	9	9
Sample 2	0	5	5
Sample 3	0	4	5
Sample 4	0	4	5
Sample 5	0	4	5
Sample 6	0	2	5
Sample 7	0	5	5
Sample 8	0	2	2
Sample 9	0	5	5
Sample 10	0	3	5
Sample 11	2	6	6
Rotarod Time Trial
	Time (Pre-surgery/injury)
Naïve	Pretraining Day 1	Pretraining Day 2	Pretraining Day 3	Pretraining Day 4	Pretraining Day 5
Sample 1	71.25	41.25	75.5	97.25	102.5
Sample 2	53.5	79.5	70.75	64.5	107.75
Sample 3	70.25	68	103	116	90.75
Sample 4	132.5	92.25	91.25	99.25	117.25
Sample 5	81.5	104	89	92.75	105.5
Sample 6	68.25	139.75	112.25	88	112.25
Sample 7	82.25	109.5	71	79	97.5
Sample 8	134.25	185.25	257.25	198.75	183.25
Sample 9	75	82	73.25	86	127.75
Sample 10	58	63.25	69.75	72.5	87.25
Sample 11	82.5	101.25	69.25	93	109.75
Sample 12	90.5	58.75	57	92.25	105.5
Sample 13	58.25	67	47.5	53.75	61
Sample 14	39.75	38.75	67.75	62	49
Sample 15	88.5	100.75	90.25	68	147.25
Sample 16	62.5	146.25	152.25	162.25	190.25
Sample 17	107.75	78.5	64.75	51.25	101.75
Sample 18	63.25	77.75	120.5	115	173
Sample 19	98.75	151.25	109.25	69.25	88.5
Sample 20	114.75	153.5	135.75	116.75	170.25
Sample 21	72.25	39.25	51.75	48.25	65.75
Sample 22	54.5	37.5	42.25	76.75	84
Sample 23	61.75	108.25	126	107.5	130.25
Sample 24	74.75	77.5	106.75	87	125.75
	Time
Sham	2-Weeks Post-SCI	4-weeks Post-SCI
Sample 1	161	105.4
Sample 2	54.6	95.8
Sample 3	109.6	94.4
Sample 4	82.6	104.6
Sample 5	133	96
Sample 6	58	98
Sample 7	83	102
Sample 8	111	100
SCI	2-Weeks Post-SCI	4-weeks Post-SCI
Sample 1	0.6	1
Sample 2	1	1.2
Sample 3	1.8	1.4
Sample 4	2	2
Sample 5	1.1	1.3
Sample 6	0.9	1.3
SCI - CO	2-Weeks Post-SCI	4-weeks Post-SCI
Sample 1	2.8	4
Sample 2	3.8	5.4
Sample 3	5	6.8
Sample 4	9.4	10.2
Sample 5	6.3	6.8
Sample 6	4.1	6.4
SCI - UA	2-Weeks Post-SCI	4-weeks Post-SCI
Sample 1	13	21.6
Sample 2	17.6	17.6
Sample 3	24.4	38.6
Sample 4	34.8	32.9
Sample 5	15.7	19.8
Sample 6	18	22.6
Hind-limb Grip Strength
	Pre-surgery/injury
Naïve	Baseline
Sample 1	21.8
Sample 2	23.2
Sample 3	28.2
Sample 4	19.4
Sample 5	26
Sample 6	23.4
Sample 7	21.8
Sample 8	26.6
Sample 9	27
Sample 10	26
Sample 11	19.8
Sample 12	24.4
Sample 13	20.8
Sample 14	22.8
Sample 15	22.8
Sample 16	32.8
Sample 17	28.6
Sample 18	24.8
Sample 19	21
Sample 20	20.4
Sample 21	27.2
Sample 22	31.4
Sample 23	31
Sample 24	25.2
	Time
Sham	2-Weeks Post-SCI	4-weeks Post-SCI
Sample 1	25.8	24.4
Sample 2	29.2	25.6
Sample 3	34	26.6
Sample 4	28.3	27.3
Sample 5	29.1	24.2
Sample 6	30.5	25.5
Sample 7	30.1	26.7
Sample 8	27	24.7
SCI	2-Weeks Post-SCI	4-weeks Post-SCI
Sample 1	7.6	7.8
Sample 2	10.8	9.2
Sample 3	12.4	12.2
Sample 4	9	9
Sample 5	10	9.1
Sample 6	8.3	8.5
SCI - CO	2-Weeks Post-SCI	4-weeks Post-SCI
Sample 1	13.6	13.6
Sample 2	15.8	15.2
Sample 3	16.8	16.6
Sample 4	14.5	15
Sample 5	15.7	15.5
Sample 6	16.7	16.5
SCI - UA	2-Weeks Post-SCI	4-weeks Post-SCI
Sample 1	19.8	17.2
Sample 2	21.2	18.2
Sample 3	22.8	20.4
Sample 4	20.7	19.9
Sample 5	20.5	18.7
Sample 6	22.1	18.5
